# Supplementary material for: Ninety-Day Cost, Mortality and Hospital Disparities in Ischemic Stroke: Real-World Evidence from a Czech Administrative Database
Source: Healthcare (Basel). 2026 Apr 16;14(8):1056. doi: 10.3390/healthcare14081056 (PMC13116848; doi:10.3390/healthcare14081056)
Supplement: Supplementary file 1 [file healthcare-14-01056-s001.zip]

Archive with 1 entries (1 files):
- healthcare-4177661-supplementary.pdf
